# Supplementary material for: tert-Butyl 1-hy­droxy­piperidine-2-carboxyl­ate
Source: Acta Crystallogr Sect E Struct Rep Online. 2011 Jul 16;67(Pt 8):o2061. doi: 10.1107/S1600536811026894 (PMC3213507; doi:10.1107/S1600536811026894)
Supplement: Supplementary file 2 [file e-67-o2061-Isup2.hkl]

#
# h,k,l, Fc-squared, Fo-squared, sigma(Fo-squared) and status flag
#
data_I
_shelx_title ' 08169ocu in P2(1)/n'
_shelx_refln_list_code          4
_shelx_F_calc_maximum       81.45
_exptl_crystal_F_000       440.00
_reflns_d_resolution_high  0.8679
 
loop_
 _symmetry_equiv_pos_as_xyz
 'x, y, z'
 '-x+1/2, y+1/2, -z+1/2'
 '-x, -y, -z'
 'x-1/2, -y-1/2, z-1/2'
 
_cell_length_a    10.1685
_cell_length_b    12.1271
_cell_length_c    10.2083
_cell_angle_alpha  90.000
_cell_angle_beta  110.377
_cell_angle_gamma  90.000
 
_shelx_F_squared_multiplier     1.000
 
loop_
 _refln_index_h
 _refln_index_k
 _refln_index_l
 _refln_F_squared_calc
 _refln_F_squared_meas
 _refln_F_squared_sigma
 _refln_observed_status
   4   0   0      666.16      663.37      7.44 o
   6   0   0      175.21      168.18      4.74 o
   8   0   0       14.56        6.93      2.53 o
  10   0   0       11.57       10.04      2.94 o
   2   1   0     2412.56     2166.54     16.90 o
   3   1   0      950.26      940.03      8.44 o
   4   1   0      522.30      484.59      5.36 o
   5   1   0       21.34       18.46      1.28 o
   6   1   0      348.57      354.78      5.83 o
   7   1   0       31.71       37.72      1.45 o
   8   1   0       29.85       32.95      1.53 o
   9   1   0       24.26       28.33      1.91 o
  10   1   0       33.47       29.60      1.98 o
   0   2   0       86.00       69.85      1.93 o
   1   2   0     6633.89     6990.72     96.86 o
   2   2   0      603.21      502.76      4.26 o
   3   2   0        0.83        2.13      0.91 o
   4   2   0        4.24        1.73      1.28 o
   5   2   0       28.24       30.85      1.86 o
   6   2   0        0.11        0.06      1.32 o
   7   2   0       51.71       41.43      1.60 o
   8   2   0      254.85      279.61      3.69 o
   9   2   0       10.17       10.83      1.78 o
  10   2   0       79.78       83.57      2.36 o
   1   3   0      467.63      460.30     12.75 o
   2   3   0     3329.18     3099.68     20.98 o
   3   3   0      483.61      519.28      4.76 o
   4   3   0      246.49      223.84      3.53 o
   5   3   0      171.13      151.43      3.77 o
   6   3   0      231.68      244.66      4.67 o
   7   3   0       86.44       89.06      2.16 o
   8   3   0       10.50        5.59      1.70 o
   9   3   0      309.05      338.64      4.42 o
  10   3   0       84.44       80.53      2.60 o
   0   4   0      279.01      308.57      5.83 o
   1   4   0     4025.17     3473.47     58.97 o
   2   4   0      391.63      348.82      7.82 o
   3   4   0      637.57      565.54     12.44 o
   4   4   0        0.43        3.76      7.12 o
   5   4   0      267.90      229.30      5.14 o
   6   4   0       16.82       16.39      1.92 o
   7   4   0       47.12       46.24      1.68 o
   8   4   0        7.94        2.66      1.65 o
   9   4   0       86.80       90.30      2.33 o
  10   4   0       17.51       17.12      2.93 o
   1   5   0       81.21       73.23      2.17 o
   2   5   0       71.08       61.53      3.74 o
   3   5   0      530.04      540.06     25.48 o
   4   5   0       86.10       80.86      5.09 o
   5   5   0       18.25       12.97      2.89 o
   6   5   0        0.04        1.16      1.89 o
   7   5   0       58.59       47.73      1.92 o
   8   5   0      182.97      187.53      4.09 o
   9   5   0       13.97       13.30      2.36 o
  10   5   0      174.49      165.94      4.60 o
   0   6   0      654.06      551.80     10.05 o
   1   6   0      120.35      156.13      3.89 o
   2   6   0      439.41      415.09     21.42 o
   3   6   0       89.37      103.21      3.59 o
   4   6   0        0.77        4.29      2.08 o
   5   6   0       34.40       27.53      1.77 o
   6   6   0       87.26       80.50      2.43 o
   7   6   0        4.79        5.50      1.94 o
   8   6   0       89.57       95.47      4.12 o
   9   6   0        0.22        1.14      3.06 o
   1   7   0       35.45       30.08      2.06 o
   2   7   0       87.40      104.66      2.89 o
   3   7   0      119.10      114.07      3.16 o
   4   7   0        2.16        2.75      1.42 o
   5   7   0       70.33       69.45      2.50 o
   6   7   0       43.53       51.57      1.85 o
   7   7   0      121.45      123.18      2.98 o
   8   7   0        0.40        0.92      1.46 o
   9   7   0        8.25        6.08      3.41 o
   0   8   0      339.94      315.92      6.02 o
   1   8   0       16.00       11.74      1.66 o
   2   8   0       13.88       20.00      1.18 o
   3   8   0       20.51       20.48      1.32 o
   4   8   0      115.47      143.46      3.06 o
   5   8   0       57.77       54.48      1.88 o
   6   8   0       33.14       34.88      1.70 o
   7   8   0       35.04       34.95      1.72 o
   8   8   0       10.45        7.91      2.45 o
   1   9   0       32.81       36.97      1.34 o
   2   9   0        4.83        4.80      1.25 o
   3   9   0        0.54        0.82      1.18 o
   4   9   0       15.37       15.56      1.45 o
   5   9   0        0.06        0.38      1.44 o
   6   9   0        0.45        0.12      1.28 o
   7   9   0       48.18       51.73      1.85 o
   8   9   0        7.19        7.85      3.76 o
   0  10   0       52.00       57.16      2.11 o
   1  10   0       39.85       35.61      1.34 o
   2  10   0      173.62      175.53      2.99 o
   3  10   0        1.68        1.19      1.16 o
   4  10   0       48.11       57.91      2.22 o
   5  10   0        6.77        5.02      2.27 o
   6  10   0       20.59       18.33      2.28 o
   7  10   0        2.29        2.63      2.77 o
   1  11   0       21.18       17.98      1.36 o
   2  11   0      366.81      360.22      4.71 o
   3  11   0       16.69       18.92      1.46 o
   4  11   0      222.18      230.82      6.90 o
   5  11   0        0.05        0.20      0.51 o
   6  11   0        1.29        0.07      1.86 o
   0  12   0      100.18      103.70      3.25 o
   1  12   0        8.63        8.37      1.50 o
   2  12   0       87.69       94.44      2.38 o
   3  12   0       67.23       63.67      1.91 o
   4  12   0        0.00        0.71      2.23 o
   5  12   0       21.91       18.96      2.36 o
   1  13   0        4.22        4.35      1.65 o
   2  13   0       38.24       39.57      1.72 o
   3  13   0       18.93       16.32      2.68 o
   4  13   0        2.63        3.96      3.16 o
 -11   0   1      136.88      141.15      4.20 o
  -9   0   1      492.47      547.32      9.61 o
  -7   0   1       36.51       35.27      2.32 o
  -5   0   1     2119.00     2070.25     28.58 o
  -3   0   1     1225.02     1080.71     37.01 o
   3   0   1      132.39      120.77      3.62 o
   5   0   1     1029.30     1012.79     16.35 o
   7   0   1      449.51      515.72      6.95 o
   9   0   1        0.08        0.01      2.18 o
 -11   1   1        4.72        5.12      2.02 o
 -10   1   1       29.29       26.49      2.01 o
  -9   1   1        1.29        1.41      1.60 o
  -8   1   1       55.08       60.65      2.15 o
  -7   1   1       44.27       40.75      1.77 o
  -6   1   1      242.57      237.18      3.74 o
  -5   1   1       83.61       76.65      2.64 o
  -4   1   1      597.29      540.50      7.04 o
  -3   1   1     1478.66     1503.32      9.00 o
  -1   1   1     1428.77     1605.30     34.37 o
   1   1   1     1909.05     2055.14     18.15 o
   2   1   1       72.42       56.04      1.06 o
   3   1   1        1.61        1.19      0.69 o
   4   1   1      289.61      315.49      4.50 o
   5   1   1      192.09      229.57      5.61 o
   6   1   1        4.31        6.26      1.25 o
   7   1   1       85.51      109.68      2.17 o
   8   1   1        1.26        0.46      1.35 o
   9   1   1       75.97       70.62      2.19 o
  10   1   1       21.40       20.88      2.11 o
 -11   2   1        5.47        5.51      2.52 o
 -10   2   1       74.61       81.58      2.58 o
  -9   2   1      165.87      168.52      3.15 o
  -8   2   1      240.49      283.52      3.89 o
  -7   2   1      285.79      263.39      3.75 o
  -6   2   1       22.90       28.26      1.83 o
  -5   2   1      158.71      192.14      4.14 o
  -4   2   1      484.51      516.32      5.76 o
  -3   2   1     1830.78     1721.54     14.44 o
   1   2   1     5070.85     5094.57    148.51 o
   2   2   1      602.39      513.85      3.53 o
   3   2   1      368.06      407.53      4.92 o
   4   2   1      343.15      290.85      5.59 o
   5   2   1       43.13       47.36      3.06 o
   6   2   1       21.05       18.07      1.43 o
   7   2   1       24.70       21.87      1.47 o
   8   2   1        1.95        4.13      1.54 o
   9   2   1       29.03       25.26      1.79 o
  10   2   1        0.11        0.77      1.83 o
 -11   3   1       41.35       45.33      4.04 o
 -10   3   1       10.41        9.76      3.24 o
  -9   3   1       11.84       12.89      1.79 o
  -8   3   1        9.91       14.54      1.83 o
  -7   3   1        0.02        1.47      1.48 o
  -6   3   1      113.53      118.48      2.68 o
  -5   3   1      885.86      931.84     12.65 o
  -4   3   1     1727.19     1852.37     14.67 o
  -3   3   1     2344.45     2199.82     15.45 o
  -2   3   1     2177.32     2156.99     13.20 o
  -1   3   1      245.40      257.25      4.04 o
   0   3   1      334.08      383.13      3.97 o
   1   3   1      610.42      527.71      7.74 o
   2   3   1      294.62      271.83      6.74 o
   3   3   1      576.82      521.29     15.67 o
   4   3   1      107.21       86.30      3.27 o
   5   3   1       14.87        7.60      2.19 o
   6   3   1      125.61      141.23      2.39 o
   7   3   1      272.21      280.20      3.89 o
   8   3   1        0.86        0.32      1.62 o
   9   3   1       40.91       40.05      2.14 o
  10   3   1       23.65       25.48      2.86 o
 -10   4   1      103.50      106.96      3.27 o
  -9   4   1       20.32       22.93      1.95 o
  -8   4   1      102.66       92.13      2.29 o
  -7   4   1        9.77        9.52      1.80 o
  -6   4   1      128.79      131.42      2.45 o
  -5   4   1      106.48       81.50      3.00 o
  -4   4   1       47.22       70.83      3.32 o
  -3   4   1     1400.59     1337.08     18.00 o
  -2   4   1      959.60      925.34     27.03 o
  -1   4   1      519.44      460.18      7.53 o
   0   4   1     2045.34     2086.52     36.79 o
   1   4   1       15.98       14.48      1.64 o
   2   4   1      216.14      163.73      8.09 o
   3   4   1        1.48        1.32      1.72 o
   4   4   1      428.77      473.14     11.37 o
   5   4   1        6.59        3.15      2.55 o
   6   4   1       28.77       24.16      1.89 o
   7   4   1       33.16       31.45      1.82 o
   8   4   1      220.23      220.07      3.58 o
   9   4   1       70.78       78.51      2.39 o
  10   4   1      215.18      219.95      5.30 o
 -10   5   1        0.92        0.22      1.20 o
  -9   5   1       19.21       16.78      1.88 o
  -8   5   1       12.60       12.16      1.81 o
  -7   5   1       21.45       21.17      1.79 o
  -6   5   1      142.84      148.99      3.15 o
  -5   5   1      180.44      160.71      4.35 o
  -4   5   1      684.07      780.30     51.67 o
  -3   5   1       13.79        9.48      2.34 o
  -2   5   1      410.89      538.83      6.82 o
  -1   5   1     1836.53     1802.61     12.00 o
   0   5   1       46.32       40.53      1.56 o
   1   5   1      999.73      909.95     14.31 o
   2   5   1        8.45        3.70      1.65 o
   3   5   1        0.00        0.54      2.26 o
   4   5   1      354.21      340.29      9.19 o
   5   5   1        0.44        0.68      1.84 o
   6   5   1        7.41        8.88      1.79 o
   7   5   1       23.95       24.45      2.09 o
   8   5   1        6.86       10.60      2.32 o
   9   5   1        7.96        7.21      2.67 o
 -10   6   1        0.02        0.10      1.32 o
  -9   6   1       57.04       55.88      2.60 o
  -8   6   1       21.62       24.05      2.32 o
  -7   6   1       33.63       23.49      2.40 o
  -6   6   1        3.39        4.62      1.60 o
  -5   6   1        4.43        6.51      1.50 o
  -4   6   1        9.12       10.49      1.88 o
  -3   6   1       79.00       62.74      4.60 o
  -2   6   1       33.27       39.13      1.77 o
  -1   6   1      444.51      424.81      6.21 o
   0   6   1      648.54      657.70      7.79 o
   1   6   1       28.29       24.57      1.80 o
   2   6   1        0.75        5.42      1.80 o
   3   6   1       42.18       54.05      2.56 o
   4   6   1       63.90       53.55      2.41 o
   5   6   1       11.78       11.38      1.98 o
   6   6   1       43.41       41.36      1.99 o
   7   6   1       97.05      106.70      3.69 o
   8   6   1      109.80      106.68      3.32 o
   9   6   1        6.95        6.23      3.45 o
  -9   7   1        0.51        0.01      1.03 o
  -8   7   1       36.24       38.97      2.35 o
  -7   7   1       12.98       12.43      2.72 o
  -6   7   1        5.11        3.04      1.74 o
  -5   7   1        3.73        4.65      1.55 o
  -4   7   1       51.82       52.17      1.68 o
  -3   7   1       12.36       21.39      1.98 o
  -2   7   1       20.05       18.18      2.34 o
  -1   7   1      165.93      142.99      6.13 o
   0   7   1       23.42       25.09      2.03 o
   1   7   1       36.00       31.49      1.86 o
   2   7   1       49.58       41.20      1.96 o
   3   7   1       90.09      102.84      2.19 o
   4   7   1        0.32        1.25      1.27 o
   5   7   1      112.90      115.91      2.90 o
   6   7   1      576.54      549.79      8.62 o
   7   7   1       24.35       24.57      2.16 o
   8   7   1      174.39      176.76      4.04 o
   9   7   1        2.30        2.22      4.25 o
  -9   8   1        0.11        0.64      2.33 o
  -8   8   1        0.46        0.51      1.41 o
  -7   8   1       41.80       31.33      2.16 o
  -6   8   1       22.92       24.92      1.84 o
  -5   8   1       73.62       82.11      2.19 o
  -4   8   1        7.30       11.58      1.49 o
  -3   8   1      149.57      143.11      2.18 o
  -2   8   1        0.37        0.89      1.23 o
  -1   8   1       54.13       64.08      1.63 o
   0   8   1      202.33      227.02      2.98 o
   1   8   1       89.44       81.15      1.62 o
   2   8   1       30.81       36.83      1.26 o
   3   8   1       91.51       72.82      1.81 o
   4   8   1        0.20        0.44      1.19 o
   5   8   1      285.84      301.64      4.82 o
   6   8   1       54.55       51.46      1.92 o
   7   8   1        5.26        6.30      1.88 o
   8   8   1       90.91       99.99      3.09 o
  -8   9   1        3.58        3.56      2.46 o
  -7   9   1       49.23       49.77      2.05 o
  -6   9   1       27.39       34.02      1.94 o
  -5   9   1      140.75      124.20      2.73 o
  -4   9   1        1.27        0.65      1.28 o
  -3   9   1      110.83       95.62      1.93 o
  -2   9   1      181.16      171.82      2.36 o
  -1   9   1       26.33       24.90      1.30 o
   0   9   1      136.76      148.70      2.18 o
   1   9   1      307.15      332.42      4.07 o
   2   9   1        6.40        5.39      1.52 o
   3   9   1      173.43      183.01      3.27 o
   4   9   1       10.82        9.52      1.56 o
   5   9   1       26.72       21.18      1.88 o
   6   9   1        0.20        1.16      1.37 o
   7   9   1       50.66       44.53      2.52 o
  -7  10   1        8.66        6.89      1.99 o
  -6  10   1        1.86        1.98      1.65 o
  -5  10   1        4.52        2.96      1.48 o
  -4  10   1       12.95       17.33      1.53 o
  -3  10   1      141.58      153.62      2.75 o
  -2  10   1       63.76       68.07      1.75 o
  -1  10   1       81.03       79.13      1.73 o
   0  10   1       11.05        9.16      1.41 o
   1  10   1        0.94        0.98      1.14 o
   2  10   1       93.71       90.99      2.40 o
   3  10   1        3.07        2.92      1.52 o
   4  10   1       79.47       78.54      2.44 o
   5  10   1        1.54        0.31      1.51 o
   6  10   1        0.80        2.52      1.96 o
   7  10   1       39.09       38.94      2.92 o
  -7  11   1        0.56       -0.96      5.41 o
  -6  11   1       15.69       17.05      2.36 o
  -5  11   1      104.32      109.25      3.47 o
  -4  11   1        3.44        1.23      2.10 o
  -3  11   1      176.63      200.29      3.11 o
  -2  11   1        7.74       11.48      1.42 o
  -1  11   1       28.67       36.34      1.36 o
   0  11   1        1.04        1.27      1.24 o
   1  11   1        3.86        5.37      1.34 o
   2  11   1       56.32       61.14      1.83 o
   3  11   1      153.81      161.63      2.82 o
   4  11   1       29.83       37.07      1.94 o
   5  11   1       20.27       18.37      2.29 o
   6  11   1       11.64        9.84      3.02 o
  -5  12   1        4.16        6.30      2.26 o
  -4  12   1       20.64       15.48      2.41 o
  -3  12   1        6.22        5.02      1.83 o
  -2  12   1      200.46      198.00      3.08 o
  -1  12   1       18.58       20.17      1.48 o
   0  12   1       10.06        6.01      1.57 o
   1  12   1       14.38       17.14      1.63 o
   2  12   1       29.85       34.19      1.59 o
   3  12   1        2.28        3.65      1.51 o
   4  12   1        1.30        1.33      1.62 o
   5  12   1        3.57        4.73      3.29 o
  -4  13   1        0.35        0.18      1.17 o
  -3  13   1       25.12       23.85      1.96 o
  -2  13   1       38.72       37.82      1.82 o
  -1  13   1        7.79        9.02      1.70 o
   0  13   1      113.97      125.16      4.03 o
   1  13   1        0.03        0.04      1.63 o
   2  13   1       90.80      102.83      3.34 o
   3  13   1        1.87        1.65      1.96 o
 -10   0   2      330.33      329.56      7.31 o
  -8   0   2     1880.97     2004.50     54.91 o
  -6   0   2       19.95       19.89      2.49 o
  -4   0   2     6498.86     5634.44     84.94 o
  -2   0   2     3447.98     3421.66     60.76 o
   0   0   2     1473.81     1503.06     31.91 o
   2   0   2      387.89      423.44      7.21 o
   6   0   2      105.86      115.85      2.98 o
   8   0   2       13.99       19.86      2.46 o
  10   0   2       47.75       53.23      3.24 o
 -11   1   2       24.49       23.48      1.97 o
 -10   1   2       23.81       22.69      1.92 o
  -9   1   2       23.33       18.62      2.52 o
  -8   1   2       33.17       37.18      2.38 o
  -7   1   2      721.70      688.62      8.63 o
  -6   1   2      364.32      396.90      5.75 o
  -5   1   2      702.96      681.17      7.98 o
  -4   1   2      572.73      543.92      6.89 o
  -3   1   2      559.35      441.77      4.55 o
  -2   1   2      949.29      895.42      7.89 o
  -1   1   2      931.16      884.56      3.34 o
   0   1   2     1965.95     1859.95     47.13 o
   1   1   2      787.95      820.99      7.43 o
   2   1   2     1838.21     1845.88      8.36 o
   3   1   2        1.39        2.19      0.99 o
   4   1   2        6.98        4.85      1.97 o
   5   1   2      116.19      101.76      2.90 o
   6   1   2      203.63      199.51      2.58 o
   7   1   2        0.13        1.38      1.42 o
   8   1   2       65.02       62.08      1.94 o
   9   1   2        6.38        6.90      2.29 o
  10   1   2       12.76       12.12      3.24 o
 -11   2   2        1.45        2.40      2.53 o
 -10   2   2        2.96        1.97      1.52 o
  -9   2   2       79.80       75.52      2.33 o
  -8   2   2        4.74        4.04      2.18 o
  -7   2   2      347.66      368.80      4.72 o
  -6   2   2       68.50       87.68      3.26 o
  -5   2   2      156.58      181.95      3.35 o
  -3   2   2      778.21      906.41     20.03 o
  -2   2   2      285.77      277.72      4.05 o
  -1   2   2       25.16       27.03      0.85 o
   0   2   2     2055.44     1866.60     17.02 o
   1   2   2      529.23      539.50      7.43 o
   2   2   2      126.21      102.52      2.15 o
   3   2   2     1708.95     1795.15     11.84 o
   4   2   2      288.61      339.39      9.63 o
   5   2   2      158.52      182.68      4.42 o
   6   2   2      271.06      301.11      3.37 o
   7   2   2       68.79       64.97      1.91 o
   8   2   2       42.42       46.31      1.88 o
   9   2   2      164.12      164.02      3.29 o
  10   2   2        8.77       10.56      4.27 o
 -11   3   2        2.32        1.97      2.76 o
 -10   3   2       13.53       14.46      2.19 o
  -9   3   2       20.59       22.35      2.17 o
  -8   3   2       19.07       29.13      2.12 o
  -7   3   2      251.46      251.23      6.12 o
  -6   3   2      197.67      204.85      5.42 o
  -5   3   2      743.01      856.52     10.75 o
  -4   3   2      154.05      163.86      6.50 o
  -3   3   2      563.77      644.51      8.52 o
  -2   3   2     1001.58      953.96      5.61 o
   0   3   2       60.23       56.73      1.90 o
   1   3   2      516.34      501.00      8.16 o
   2   3   2      350.45      333.72      7.69 o
   3   3   2      260.74      268.30      7.63 o
   4   3   2       30.78       20.24      3.28 o
   5   3   2      137.75      163.63      3.88 o
   6   3   2        2.01        0.77      1.61 o
   7   3   2       52.82       45.68      1.84 o
   8   3   2       11.29       12.89      1.92 o
   9   3   2        4.87        4.29      2.34 o
 -10   4   2        0.36        1.02      1.57 o
  -9   4   2      265.10      276.43      4.28 o
  -8   4   2        1.44        1.03      1.46 o
  -7   4   2       49.06       39.98      2.29 o
  -6   4   2      201.42      215.66      3.79 o
  -5   4   2     1820.20     1959.51     24.54 o
  -4   4   2      368.45      463.75      9.73 o
  -3   4   2      505.08      520.43     12.11 o
  -2   4   2        7.03        8.63      0.82 o
  -1   4   2      107.56      128.66      1.90 o
   0   4   2       61.67       59.61      2.41 o
   1   4   2      272.55      277.95      6.66 o
   2   4   2       67.21       58.40      3.54 o
   3   4   2      132.06      123.90      5.69 o
   4   4   2       97.56      100.04      5.77 o
   5   4   2      129.98      136.19      2.58 o
   6   4   2       11.08        7.95      1.84 o
   7   4   2      386.74      399.30      6.51 o
   8   4   2        2.57        3.62      1.97 o
   9   4   2        8.92        8.93      2.73 o
 -10   5   2       53.14       57.81      2.16 o
  -9   5   2        0.03        0.08      1.72 o
  -8   5   2        9.40        8.07      1.78 o
  -7   5   2       36.11       45.92      2.39 o
  -6   5   2       23.86       22.13      1.78 o
  -5   5   2      278.27      312.21     16.52 o
  -4   5   2       18.36       38.47      4.31 o
  -3   5   2       43.53       41.40      3.84 o
  -2   5   2       45.31       31.21      2.04 o
  -1   5   2      145.04      130.53      3.81 o
   0   5   2      951.66     1059.18     27.31 o
   1   5   2      132.87      154.09      9.01 o
   2   5   2      575.37      534.45     11.13 o
   3   5   2      123.23      121.85      5.97 o
   4   5   2        4.02        8.82      3.16 o
   5   5   2      344.44      318.68      4.63 o
   6   5   2       39.28       39.02      2.13 o
   7   5   2      307.97      325.10      5.30 o
   8   5   2        2.86        3.39      2.50 o
   9   5   2        1.11        1.36      2.99 o
 -10   6   2        1.72        2.39      2.26 o
  -9   6   2        6.80        4.38      1.94 o
  -8   6   2        1.35        0.96      1.89 o
  -7   6   2        0.12        1.23      1.65 o
  -6   6   2      103.72      120.59      3.00 o
  -5   6   2      173.22      171.14      3.41 o
  -4   6   2      229.77      319.61      6.84 o
  -3   6   2        1.80        1.39      3.64 o
  -2   6   2       90.56       91.16      4.74 o
  -1   6   2      155.95      197.93      9.71 o
   0   6   2        2.89        0.54      1.43 o
   1   6   2      231.11      213.53      5.02 o
   2   6   2      131.74      119.57      4.07 o
   3   6   2        0.27        0.70      2.27 o
   4   6   2      320.42      291.21     10.55 o
   5   6   2        0.02        1.81      2.37 o
   6   6   2       25.72       23.30      2.56 o
   7   6   2        0.00        0.83      1.94 o
   8   6   2       58.16       62.19      4.88 o
   9   6   2        5.02        5.84      5.12 o
 -10   7   2       10.07       12.03      5.13 o
  -9   7   2       10.84        9.61      2.41 o
  -8   7   2        5.18        8.03      2.63 o
  -7   7   2       36.52       27.59      2.23 o
  -6   7   2       14.64       10.43      1.52 o
  -5   7   2        0.90        0.12      1.59 o
  -4   7   2       40.31       43.19      1.52 o
  -3   7   2      499.61      507.74     18.87 o
  -2   7   2        0.10        1.07      1.78 o
  -1   7   2      354.93      355.37     39.40 o
   0   7   2       10.35        7.01      2.10 o
   1   7   2       93.70       88.31      3.58 o
   2   7   2       10.98        7.19      1.59 o
   3   7   2      360.43      346.14      4.48 o
   4   7   2       46.83       47.16      2.12 o
   5   7   2      651.35      640.26      9.63 o
   6   7   2      141.53      139.23      5.02 o
   7   7   2       21.31       16.87      2.26 o
   8   7   2       19.81       22.16      2.84 o
  -9   8   2        0.82        0.82      2.02 o
  -8   8   2       72.23       59.04      3.15 o
  -7   8   2        0.03        0.23      1.97 o
  -6   8   2       21.70       21.15      1.79 o
  -5   8   2       13.78       10.35      1.69 o
  -4   8   2       55.77       63.19      1.78 o
  -3   8   2        0.05        0.27      1.52 o
  -2   8   2      131.19      124.93      1.99 o
  -1   8   2      144.82      139.55      2.32 o
   0   8   2       23.72       17.32      1.39 o
   1   8   2      183.25      212.57      3.24 o
   2   8   2      206.75      220.63      3.79 o
   3   8   2       21.94       27.82      1.73 o
   4   8   2       73.92       84.52      2.44 o
   5   8   2        6.24        8.91      1.80 o
   6   8   2       38.89       40.97      2.49 o
   7   8   2       19.79       16.73      2.53 o
   8   8   2       37.84       33.85      5.49 o
  -8   9   2       30.36       28.30      2.16 o
  -7   9   2       16.30       12.35      2.14 o
  -6   9   2        6.58        5.94      1.76 o
  -5   9   2        5.50        6.21      1.66 o
  -4   9   2       15.91       15.68      1.38 o
  -3   9   2       11.57        9.99      1.32 o
  -2   9   2       95.05      117.97      2.10 o
  -1   9   2       18.94       21.51      1.42 o
   0   9   2       66.55       69.41      1.86 o
   1   9   2        2.26        2.25      1.33 o
   2   9   2      320.04      329.53      4.40 o
   3   9   2       96.18      103.70      2.54 o
   4   9   2      576.80      565.27      6.36 o
   5   9   2      187.44      197.88      6.15 o
   6   9   2       27.00       24.48      2.62 o
   7   9   2       44.06       43.26      2.84 o
  -8  10   2        0.33        2.53      2.29 o
  -7  10   2        1.09        1.11      1.67 o
  -6  10   2        5.44        4.76      1.75 o
  -5  10   2      114.15      129.24      2.98 o
  -4  10   2        2.18        3.55      1.41 o
  -3  10   2      105.29      103.72      2.27 o
  -2  10   2        7.27        6.09      1.55 o
  -1  10   2       16.19       12.91      1.56 o
   0  10   2        0.93        1.32      1.25 o
   1  10   2        0.16        1.32      1.07 o
   2  10   2       14.81       13.23      1.64 o
   3  10   2       16.20       13.71      1.81 o
   4  10   2        0.38        0.29      0.90 o
   5  10   2        8.49        7.29      2.00 o
   6  10   2       43.02       44.52      2.54 o
  -7  11   2       45.31       43.83      5.56 o
  -6  11   2      224.82      223.96      4.31 o
  -5  11   2       18.43       26.93      2.20 o
  -4  11   2       63.85       49.93      2.41 o
  -3  11   2       12.68       11.35      1.72 o
  -2  11   2       99.41      116.37      2.42 o
  -1  11   2       29.54       23.13      1.34 o
   0  11   2       22.09       18.89      1.50 o
   1  11   2       49.43       51.36      1.70 o
   2  11   2        2.54        2.75      1.34 o
   3  11   2       39.98       36.30      1.54 o
   4  11   2       32.46       35.45      1.81 o
   5  11   2        2.94        3.72      2.35 o
  -5  12   2      156.16      180.05      5.83 o
  -4  12   2        1.41        1.13      2.58 o
  -3  12   2      120.33      142.63      3.16 o
  -2  12   2       29.72       25.75      1.60 o
  -1  12   2        0.03        0.30      1.17 o
   0  12   2       16.63       17.55      1.51 o
   1  12   2        0.59        0.52      1.56 o
   2  12   2       33.70       39.62      1.63 o
   3  12   2       17.27       20.22      1.58 o
   4  12   2        8.15        6.81      2.50 o
  -4  13   2        0.30        1.27      2.91 o
  -3  13   2       20.02       24.26      2.28 o
  -2  13   2        5.64        6.19      1.94 o
  -1  13   2       11.45       20.51      2.02 o
   0  13   2        5.21        4.93      1.85 o
   1  13   2        0.72        0.42      1.82 o
   2  13   2        3.66        5.21      3.01 o
 -11   0   3       72.62       74.65      3.09 o
  -9   0   3       91.26      113.03      6.17 o
  -7   0   3        5.23        6.95      2.39 o
  -5   0   3     2293.80     2461.98     49.97 o
  -3   0   3     2973.56     2772.83     39.86 o
  -1   0   3       68.21       82.41      2.69 o
   1   0   3     1568.08     1545.68     14.87 o
   3   0   3      626.71      663.07     11.73 o
   5   0   3        0.98        0.98      1.40 o
   7   0   3       28.25       16.80      2.08 o
   9   0   3       21.32       23.34      4.06 o
 -11   1   3       59.03       63.58      2.39 o
 -10   1   3      330.92      344.79      6.02 o
  -9   1   3      244.10      248.66      5.24 o
  -8   1   3     1151.66     1211.63     14.53 o
  -7   1   3      322.16      342.15      6.49 o
  -6   1   3      197.42      225.45      4.42 o
  -5   1   3        4.92        5.97      1.44 o
  -4   1   3      381.02      316.44      4.64 o
  -3   1   3       16.23       17.42      1.30 o
  -2   1   3      753.12      768.59      9.18 o
  -1   1   3      350.78      332.47      4.60 o
   0   1   3     2189.41     2059.53     14.25 o
   1   1   3      880.69      879.65      5.20 o
   2   1   3        3.41        1.89      1.26 o
   3   1   3        2.55        6.67      1.42 o
   4   1   3       14.99       18.27      2.23 o
   5   1   3       90.30      103.09      1.78 o
   6   1   3        8.34        5.77      1.41 o
   7   1   3       44.31       44.67      1.77 o
   8   1   3        6.39        4.39      1.95 o
   9   1   3       37.29       32.03      3.07 o
 -11   2   3       54.60       61.79      2.21 o
 -10   2   3        7.31        6.15      2.19 o
  -9   2   3       98.18      106.16      3.51 o
  -8   2   3       60.00       82.49      2.57 o
  -7   2   3        0.84        1.41      2.47 o
  -6   2   3     1039.34     1120.74     11.63 o
  -5   2   3     1576.64     1644.87     17.24 o
  -4   2   3      832.57      874.11      9.36 o
  -3   2   3      333.36      359.23      6.65 o
  -2   2   3      516.37      582.01      4.04 o
  -1   2   3      415.97      385.33      7.25 o
   0   2   3       93.53       81.41      5.38 o
   1   2   3     1380.97     1385.55     82.98 o
   2   2   3      102.85      104.75      3.28 o
   3   2   3      259.14      324.53      8.48 o
   4   2   3       92.49       78.90      3.03 o
   5   2   3        6.09       10.31      1.59 o
   6   2   3       47.67       42.87      1.52 o
   7   2   3       63.98       72.81      1.97 o
   8   2   3        7.68        7.44      1.86 o
   9   2   3        7.80        4.88      2.63 o
 -11   3   3       21.54       20.71      2.36 o
 -10   3   3        6.75        5.96      2.29 o
  -9   3   3        4.61        2.44      2.24 o
  -8   3   3        3.59        2.16      2.05 o
  -7   3   3        1.50        3.47      2.40 o
  -6   3   3      193.28      210.79      6.08 o
  -5   3   3       86.28       99.50      3.00 o
  -4   3   3      301.09      330.37      7.44 o
  -3   3   3       27.55       23.11      1.93 o
  -2   3   3      576.33      551.84      6.95 o
  -1   3   3      480.12      595.79      7.50 o
   0   3   3        3.51        3.76      1.13 o
   1   3   3      782.90      756.98     11.31 o
   2   3   3       67.38       77.66      3.26 o
   3   3   3      682.63      730.12     27.00 o
   4   3   3      247.54      254.74      7.18 o
   5   3   3       25.53       28.86      1.78 o
   6   3   3       15.27       18.23      1.73 o
   7   3   3        1.59        1.75      1.58 o
   8   3   3       26.07       24.46      2.34 o
   9   3   3       20.49       22.77      3.54 o
 -11   4   3       20.80       20.26      2.38 o
 -10   4   3       47.24       50.63      2.14 o
  -9   4   3        5.93        8.10      2.27 o
  -8   4   3      138.44      134.81      4.13 o
  -7   4   3      450.30      445.71      5.52 o
  -6   4   3       49.93       47.14      1.67 o
  -5   4   3      571.26      642.08      8.29 o
  -4   4   3      469.31      456.30      8.75 o
  -3   4   3       23.53       23.05      1.84 o
  -2   4   3        9.97        9.61      1.29 o
  -1   4   3     1269.27     1125.36     19.24 o
   0   4   3     4446.32     4455.50     66.14 o
   1   4   3     1400.87     1393.99     16.06 o
   2   4   3     3523.47     3544.34     28.89 o
   3   4   3      202.91      173.63      5.25 o
   4   4   3        0.86        1.60      1.89 o
   5   4   3        0.71       -0.32      1.38 o
   6   4   3       94.11      101.39      3.49 o
   7   4   3       56.07       59.46      2.35 o
   8   4   3        0.04       -0.05      0.88 o
   9   4   3        8.90        7.43      5.36 o
 -10   5   3        2.13        2.05      1.78 o
  -9   5   3      220.75      239.39      5.10 o
  -8   5   3        3.50        1.17      1.70 o
  -7   5   3       76.12       84.22      2.63 o
  -6   5   3       21.11       15.78      2.32 o
  -5   5   3      180.64      183.46     11.12 o
  -4   5   3        0.27       -0.38      3.61 o
  -3   5   3      288.89      303.07      8.19 o
  -2   5   3      144.50      188.58     11.11 o
  -1   5   3      122.19      117.09      3.85 o
   0   5   3       33.37       30.26      1.58 o
   1   5   3       47.79       44.56      2.36 o
   2   5   3       30.52       31.99      3.35 o
   3   5   3        1.93        3.21      2.67 o
   4   5   3      621.73      626.71      8.73 o
   5   5   3       30.57       32.01      2.80 o
   6   5   3       15.36       17.76      2.84 o
   7   5   3       16.43       16.55      2.88 o
   8   5   3       40.35       40.92      2.41 o
 -10   6   3        1.32        0.07      0.98 o
  -9   6   3       22.22       27.94      2.21 o
  -8   6   3       81.73       83.69      3.23 o
  -7   6   3       73.51       81.07      2.65 o
  -6   6   3        0.48        0.96      2.16 o
  -5   6   3      139.21      131.15      3.71 o
  -4   6   3      198.66      185.45      9.20 o
  -3   6   3        9.99       13.78      2.50 o
  -2   6   3      270.83      280.93      9.52 o
  -1   6   3      221.19      201.91      5.50 o
   0   6   3      747.15      871.73     14.95 o
   1   6   3      360.34      356.82      6.76 o
   2   6   3      269.65      282.30      6.64 o
   3   6   3      314.71      281.57      8.25 o
   4   6   3       13.86       11.44      2.31 o
   5   6   3      175.38      176.38      5.45 o
   6   6   3       69.26       64.93      3.56 o
   7   6   3       12.20        9.99      3.17 o
   8   6   3       50.49       59.41      3.40 o
 -10   7   3        0.05        0.12      4.66 o
  -9   7   3        3.12        3.88      2.23 o
  -8   7   3        0.36        0.34      1.90 o
  -7   7   3        1.76        3.21      1.59 o
  -6   7   3       17.19       14.94      1.66 o
  -5   7   3       60.36       76.26      3.02 o
  -4   7   3       24.95       18.33      2.38 o
  -3   7   3       30.10       32.07      1.66 o
  -2   7   3      712.79      801.57     48.05 o
  -1   7   3        5.55        7.20      2.68 o
   0   7   3       27.45       18.11      2.53 o
   1   7   3        0.11        0.12      1.04 o
   2   7   3     1760.16     1798.60     15.25 o
   3   7   3      309.78      282.97      5.87 o
   4   7   3     1246.12     1230.96     18.81 o
   5   7   3      215.93      213.95      6.03 o
   6   7   3      139.12      142.59      5.03 o
   7   7   3        2.26        2.61      2.21 o
  -9   8   3        0.72        0.86      2.28 o
  -8   8   3       46.79       41.52      2.71 o
  -7   8   3       47.39       37.45      2.26 o
  -6   8   3        0.02       -0.01      0.18 o
  -5   8   3       48.18       48.37      2.13 o
  -4   8   3       28.85       22.93      2.17 o
  -3   8   3      193.92      205.38      3.02 o
  -2   8   3       69.20       66.27      1.86 o
  -1   8   3       38.07       38.89      1.50 o
   0   8   3      467.74      454.50      7.70 o
   1   8   3      268.16      258.74      4.09 o
   2   8   3      312.54      328.36      6.68 o
   3   8   3        3.50        4.59      1.93 o
   4   8   3       94.65       91.81      3.30 o
   5   8   3      179.34      183.63      4.49 o
   6   8   3       13.21       12.10      2.47 o
   7   8   3       31.15       28.93      1.92 o
  -8   9   3       14.63       11.54      2.64 o
  -7   9   3       80.61       72.55      3.52 o
  -6   9   3       21.82       20.98      1.91 o
  -5   9   3       55.97       40.18      2.04 o
  -4   9   3        9.69        7.81      1.52 o
  -3   9   3      124.68      141.47      3.05 o
  -2   9   3        0.14        0.89      1.46 o
  -1   9   3      258.86      265.57      3.54 o
   0   9   3       22.81       22.64      1.34 o
   1   9   3       34.89       45.07      1.78 o
   2   9   3        0.03       -0.21      2.73 o
   3   9   3       98.29       94.01      3.04 o
   4   9   3        3.53        3.24      1.57 o
   5   9   3       29.78       29.25      2.61 o
   6   9   3        8.65       11.42      2.64 o
  -8  10   3       10.67       11.99      2.56 o
  -7  10   3       61.54       63.96      2.44 o
  -6  10   3       95.78       98.62      2.68 o
  -5  10   3       36.06       36.01      2.00 o
  -4  10   3       43.51       38.65      1.92 o
  -3  10   3       20.53       15.65      1.79 o
  -2  10   3       21.82       18.17      1.62 o
  -1  10   3      104.52      117.58      2.47 o
   0  10   3       31.00       31.49      1.73 o
   1  10   3      434.32      436.66      4.70 o
   2  10   3       30.29       31.89      1.58 o
   3  10   3      175.49      161.80      3.44 o
   4  10   3        4.92        3.12      2.19 o
   5  10   3        0.08        0.93      2.06 o
   6  10   3        0.08        0.17      5.86 o
  -7  11   3        1.84        1.79      3.99 o
  -6  11   3       34.13       30.67      2.43 o
  -5  11   3       32.95       32.85      1.91 o
  -4  11   3       31.70       33.07      2.01 o
  -3  11   3        8.74       10.88      1.64 o
  -2  11   3        0.88        1.93      1.48 o
  -1  11   3      227.27      242.43      4.83 o
   0  11   3       12.14        6.31      1.63 o
   1  11   3        4.02        3.12      1.58 o
   2  11   3       16.36       20.44      1.64 o
   3  11   3       22.25       25.81      1.53 o
   4  11   3        7.73        7.17      1.87 o
   5  11   3        5.70        5.89      2.29 o
  -5  12   3        4.19        1.18      2.21 o
  -4  12   3        5.72        4.94      2.09 o
  -3  12   3       16.46       15.14      2.00 o
  -2  12   3        5.37        8.59      1.90 o
  -1  12   3       17.39       16.46      1.62 o
   0  12   3        0.68       -0.14      1.47 o
   1  12   3       14.24       13.85      1.86 o
   2  12   3        8.81        6.33      1.99 o
   3  12   3        0.43       -0.08      0.52 o
  -3  13   3        4.73        5.98      3.24 o
  -2  13   3       32.03       31.81      3.93 o
  -1  13   3        0.10        0.20      1.58 o
   0  13   3        0.44        0.12      3.34 o
   1  13   3        5.13        6.59      4.24 o
 -10   0   4      197.47      212.11      8.17 o
  -8   0   4      328.28      351.33      7.12 o
  -6   0   4      213.88      219.97      6.26 o
  -4   0   4      322.52      398.67      6.57 o
  -2   0   4       87.26       52.82      1.89 o
   0   0   4      356.55      478.75      8.97 o
   2   0   4     1433.60     1513.95     18.67 o
   4   0   4        0.11        0.52      1.52 o
   6   0   4        3.59        3.30      2.17 o
   8   0   4      316.78      299.37      9.75 o
 -11   1   4      164.06      158.08      6.53 o
 -10   1   4        7.03        3.03      2.99 o
  -9   1   4      373.67      401.88     11.07 o
  -8   1   4        2.36        1.46      2.21 o
  -7   1   4       34.78       33.10      2.23 o
  -6   1   4        5.26        9.96      2.41 o
  -5   1   4       25.11       32.16      1.70 o
  -4   1   4      503.71      508.67      6.05 o
  -3   1   4      277.86      264.61      3.39 o
  -2   1   4      571.50      651.00      8.24 o
  -1   1   4       49.93       39.58      1.20 o
   0   1   4      198.33      184.25      4.05 o
   1   1   4      388.07      362.49      6.10 o
   2   1   4      460.70      515.23      7.82 o
   3   1   4       53.37       43.89      2.58 o
   4   1   4       31.09       35.17      1.37 o
   5   1   4        1.48        1.05      1.66 o
   6   1   4        6.75        4.19      1.46 o
   7   1   4        2.76        3.19      1.83 o
   8   1   4        2.96        3.27      2.38 o
 -11   2   4       99.21       94.85      2.89 o
 -10   2   4       37.20       37.69      2.65 o
  -9   2   4       65.30       68.86      3.48 o
  -8   2   4        8.94        7.77      2.64 o
  -7   2   4        1.30        4.29      1.95 o
  -6   2   4       10.28        5.68      2.68 o
  -5   2   4      152.76      164.54      7.44 o
  -4   2   4      541.81      551.43     12.15 o
  -3   2   4       24.19       33.60      3.01 o
  -2   2   4      310.81      355.29      4.89 o
  -1   2   4     1893.19     2164.08     32.17 o
   0   2   4      253.00      297.16      5.38 o
   1   2   4     1056.88     1053.37     10.74 o
   2   2   4        0.39        1.33      1.74 o
   3   2   4       66.52       71.70      4.66 o
   4   2   4       38.55       35.29      1.44 o
   5   2   4      294.72      308.63      3.48 o
   6   2   4       12.96       15.37      1.84 o
   7   2   4       20.74       20.70      2.00 o
   8   2   4        0.00        0.43      2.77 o
 -11   3   4        1.12        1.84      1.88 o
 -10   3   4        3.03        2.42      2.06 o
  -9   3   4        5.35        4.83      1.89 o
  -8   3   4      162.60      169.25      4.84 o
  -7   3   4        9.36        8.39      1.98 o
  -6   3   4      302.62      273.46     19.64 o
  -5   3   4      256.13      275.99      9.86 o
  -4   3   4      118.32      109.15      4.32 o
  -3   3   4       48.76       59.82      2.24 o
  -2   3   4      262.22      344.15     21.65 o
  -1   3   4     5158.45     5025.52    176.18 o
   0   3   4     1246.92     1522.48     17.67 o
   1   3   4     1410.26     1486.23     19.53 o
   2   3   4        3.94        8.16      3.08 o
   3   3   4      104.78       95.60      5.31 o
   4   3   4       73.23       64.74      2.28 o
   5   3   4        1.27        2.95      1.85 o
   6   3   4       11.19       10.26      2.00 o
   7   3   4       47.46       48.23      2.02 o
   8   3   4       14.35       18.85      2.76 o
 -11   4   4        1.01        1.09      1.88 o
 -10   4   4      131.30      136.75      3.68 o
  -9   4   4      102.21      113.66      3.54 o
  -8   4   4      126.47      129.91      3.33 o
  -7   4   4        0.00        0.37      2.12 o
  -6   4   4       38.89       31.43      1.66 o
  -5   4   4       28.61       32.00      3.75 o
  -4   4   4       32.24       34.20      4.59 o
  -3   4   4       28.53       28.36      2.07 o
  -2   4   4       16.98       11.17      1.66 o
  -1   4   4     1487.00     1711.88     13.91 o
   0   4   4        2.45        1.23      1.56 o
   1   4   4      184.62      198.00      6.85 o
   2   4   4        0.68        1.05      2.61 o
   3   4   4       13.46       28.56      5.37 o
   4   4   4        0.19        2.15      2.05 o
   5   4   4      101.98      103.29      3.46 o
   6   4   4        0.46        0.45      2.83 o
   7   4   4       18.74       19.38      2.25 o
   8   4   4        6.48        6.60      4.87 o
 -10   5   4        4.14        4.70      2.13 o
  -9   5   4        1.28        1.62      2.30 o
  -8   5   4        2.34        4.89      1.96 o
  -7   5   4       38.33       32.49      1.74 o
  -6   5   4      120.32      119.89      2.62 o
  -5   5   4        3.46        1.73      2.16 o
  -4   5   4      430.09      527.84     15.30 o
  -3   5   4      296.36      336.09     23.46 o
  -2   5   4       12.87        6.39      2.34 o
  -1   5   4     1129.22     1211.77     12.86 o
   0   5   4     1895.64     1915.16     21.74 o
   1   5   4      386.63      379.91      7.08 o
   2   5   4     1091.10     1089.78     38.51 o
   4   5   4       83.15       73.12      4.88 o
   5   5   4        0.45       -0.30      2.60 o
   6   5   4        0.00        0.46      2.74 o
   7   5   4       16.37       14.52      2.27 o
   8   5   4        1.47        4.09      3.12 o
 -10   6   4        8.45        8.83      1.94 o
  -9   6   4       23.29       15.61      2.24 o
  -8   6   4       70.66       78.20      3.27 o
  -7   6   4       36.88       43.94      1.88 o
  -6   6   4      109.99      104.67      2.81 o
  -5   6   4       39.93       29.73      2.27 o
  -4   6   4        0.64        1.62      2.76 o
  -3   6   4        1.97        0.03      2.88 o
  -2   6   4      755.27      764.05     23.33 o
  -1   6   4       34.77       40.58      2.48 o
   0   6   4      651.75      565.92     62.87 o
   1   6   4      206.51      188.58      6.13 o
   2   6   4       35.51       33.44      2.39 o
   4   6   4      297.78      286.69      9.07 o
   5   6   4       10.01       14.25      3.21 o
   6   6   4       29.87       29.67      2.38 o
   7   6   4       19.21       18.05      3.64 o
 -10   7   4        0.57       -1.24      5.07 o
  -9   7   4        2.27        2.39      1.95 o
  -8   7   4        0.50        0.09      1.23 o
  -7   7   4      236.73      228.56      4.72 o
  -6   7   4       26.91       25.59      2.14 o
  -5   7   4        3.01        3.08      2.04 o
  -4   7   4        9.81       12.01      2.15 o
  -3   7   4      609.11      614.90      8.29 o
  -2   7   4      202.75      192.26      3.31 o
  -1   7   4      119.42      122.31      2.87 o
   0   7   4       89.39       69.56      3.30 o
   1   7   4       31.46       31.93      2.12 o
   2   7   4       77.23       74.69      4.85 o
   3   7   4       56.78       50.89      3.58 o
   4   7   4       17.41       16.80      4.16 o
   5   7   4       86.11       90.83      4.02 o
   6   7   4        0.21        0.81      2.96 o
   7   7   4        8.74        6.87      2.28 o
  -9   8   4       29.82       28.12      2.77 o
  -8   8   4        0.98        3.66      2.19 o
  -7   8   4       60.77       54.20      2.22 o
  -6   8   4       47.04       36.44      2.17 o
  -5   8   4       68.89       77.91      2.82 o
  -4   8   4        1.75        1.49      2.09 o
  -3   8   4      321.39      313.45      5.15 o
  -2   8   4      327.65      367.05      4.40 o
  -1   8   4      247.49      233.44      3.78 o
   0   8   4       60.62       65.22      2.58 o
   1   8   4       25.30       22.93      2.19 o
   2   8   4      158.15      150.69      4.22 o
   3   8   4      184.59      174.61      7.24 o
   4   8   4       36.73       37.16      2.88 o
   5   8   4       13.25       15.61      2.95 o
   6   8   4        2.18        1.42      2.01 o
  -8   9   4        1.38        1.06      1.95 o
  -7   9   4       66.97       64.74      2.57 o
  -6   9   4        0.58        2.03      1.58 o
  -5   9   4      163.51      157.11      4.31 o
  -4   9   4       56.12       51.89      3.96 o
  -3   9   4       36.87       43.36      2.73 o
  -2   9   4       10.09        7.80      1.56 o
  -1   9   4      148.15      134.59      2.88 o
   0   9   4        0.63        0.50      1.44 o
   1   9   4      747.34      762.71     10.74 o
   2   9   4      104.61      118.65      3.33 o
   3   9   4      175.72      179.01      7.18 o
   4   9   4       13.68       10.42      2.30 o
   5   9   4        0.06       -0.33      1.33 o
   6   9   4        1.67        1.54      2.45 o
  -8  10   4       59.32       54.93      4.87 o
  -7  10   4        4.08        3.42      2.48 o
  -6  10   4       14.38       10.20      1.85 o
  -5  10   4        1.06        0.15      0.29 o
  -4  10   4        0.12        1.63      2.06 o
  -3  10   4        0.90        1.15      1.95 o
  -2  10   4       41.16       32.80      1.57 o
  -1  10   4      119.14      111.96      2.67 o
   0  10   4       94.04       88.60      2.60 o
   1  10   4       66.35       74.62      2.10 o
   2  10   4       60.36       53.02      1.81 o
   3  10   4       16.42       20.70      2.03 o
   4  10   4       20.37       23.16      1.67 o
   5  10   4       13.08       12.15      2.09 o
  -7  11   4        2.90        4.29      3.95 o
  -6  11   4       85.40      110.41      3.39 o
  -5  11   4        0.08       -0.04      1.80 o
  -4  11   4        0.46        1.55      1.73 o
  -3  11   4        0.61        0.30      1.86 o
  -2  11   4        4.21        4.88      2.15 o
  -1  11   4       29.72       27.43      1.92 o
   0  11   4        6.54        8.73      1.96 o
   1  11   4       79.68       79.16      2.38 o
   2  11   4        8.16        6.86      1.90 o
   3  11   4       36.73       39.65      1.81 o
   4  11   4        2.90        3.18      2.45 o
  -5  12   4        3.18        1.78      2.74 o
  -4  12   4        2.82        4.68      1.98 o
  -3  12   4        6.38        7.17      2.28 o
  -2  12   4       37.76       44.52      2.14 o
  -1  12   4        0.06        0.89      1.80 o
   0  12   4       56.58       58.75      2.33 o
   1  12   4       40.76       38.24      2.13 o
   2  12   4        0.64        0.84      1.83 o
  -2  13   4       12.07        7.55      3.18 o
  -1  13   4        4.76        2.18      3.49 o
   0  13   4        1.30        0.27      8.07 o
 -11   0   5       32.39       33.60      4.86 o
  -7   0   5      188.70      197.27      7.42 o
  -5   0   5       18.97       26.50      4.66 o
  -3   0   5      296.68      224.79      6.70 o
  -1   0   5      489.11      602.58     10.76 o
   1   0   5       98.67      102.47      5.31 o
   3   0   5      156.84      164.52      3.26 o
   5   0   5       82.00      110.00      3.61 o
   7   0   5      188.01      207.71      8.47 o
 -11   1   5        7.78        4.30      2.26 o
 -10   1   5        3.03        2.94      2.82 o
  -9   1   5       34.91       30.01      2.90 o
  -8   1   5       56.31       59.15      2.60 o
  -7   1   5       32.07       35.39      2.21 o
  -6   1   5        4.46        6.49      2.17 o
  -5   1   5      117.08      106.08      4.28 o
  -4   1   5        1.11        0.54      2.87 o
  -3   1   5      315.06      266.82      7.57 o
  -1   1   5      383.87      496.07      7.04 o
   0   1   5      143.67      190.39      4.72 o
   1   1   5        1.08        2.29      1.75 o
   2   1   5       32.44       31.52      2.56 o
   3   1   5      149.65      146.99      2.34 o
   4   1   5        0.06        0.05      0.26 o
   5   1   5        7.19        3.67      1.76 o
   6   1   5        5.95        3.65      2.10 o
   7   1   5       42.22       45.86      3.08 o
   8   1   5        4.67        3.81      3.80 o
 -11   2   5        0.98        0.51      1.55 o
 -10   2   5        0.72        3.18      2.25 o
  -9   2   5       41.26       48.59      3.02 o
  -8   2   5        1.14        0.70      2.04 o
  -7   2   5        8.06        9.02      2.04 o
  -6   2   5      125.34      115.92      2.76 o
  -5   2   5       12.45       18.59      3.28 o
  -4   2   5       32.88       45.99      2.63 o
  -3   2   5       34.22       48.96      2.09 o
  -2   2   5      317.74      393.73      7.24 o
  -1   2   5       69.05       76.33      2.97 o
   0   2   5      209.45      201.03      5.02 o
   1   2   5      117.88       98.14      3.78 o
   2   2   5       22.72       31.88      2.67 o
   3   2   5       59.40       48.06      1.81 o
   4   2   5      102.32       92.73      2.41 o
   5   2   5       12.72       13.75      1.95 o
   6   2   5      200.24      221.94      3.85 o
   7   2   5       79.41       78.02      2.50 o
   8   2   5        9.24        8.65      4.12 o
 -11   3   5        0.84        1.83      2.16 o
 -10   3   5      137.12      118.90      6.06 o
  -9   3   5        5.76        3.87      1.91 o
  -8   3   5       25.17       26.75      2.60 o
  -7   3   5      380.41      395.54      6.02 o
  -6   3   5       50.47       46.61      1.95 o
  -5   3   5      611.63      642.93     11.58 o
  -4   3   5       30.91       32.59      3.29 o
  -3   3   5       84.12       80.11      5.54 o
  -2   3   5       50.28       63.19      4.45 o
  -1   3   5     1067.95     1271.75     15.18 o
   0   3   5       98.64       75.32      3.13 o
   1   3   5      344.47      411.24     11.40 o
   2   3   5       15.43       12.02      2.67 o
   3   3   5       56.38       47.79      1.95 o
   4   3   5        0.62        1.48      1.99 o
   5   3   5      150.14      126.83      2.92 o
   6   3   5       18.47       18.53      2.19 o
   7   3   5       87.83       93.84      3.35 o
 -11   4   5        0.65        0.11      0.62 o
 -10   4   5        5.27        6.81      2.31 o
  -9   4   5       29.79       28.15      2.84 o
  -8   4   5       99.45       91.00      3.29 o
  -7   4   5       26.64       26.14      1.77 o
  -6   4   5       51.58       45.52      1.77 o
  -5   4   5      118.83      141.87      3.10 o
  -4   4   5      176.22      187.77      5.67 o
  -3   4   5      486.85      559.17     24.58 o
  -2   4   5      137.40      158.06     14.19 o
  -1   4   5      445.81      510.93     10.62 o
   0   4   5       55.60       69.37      2.90 o
   1   4   5        5.06        2.84      4.24 o
   2   4   5        0.65        0.23      1.78 o
   3   4   5      104.92       94.34      3.53 o
   4   4   5       28.52       33.53      2.30 o
   5   4   5        1.12        1.35      2.03 o
   6   4   5       34.37       34.33      2.29 o
   7   4   5        0.50        0.16      1.49 o
 -10   5   5        5.02        4.72      2.46 o
  -9   5   5       40.49       34.80      2.09 o
  -8   5   5       17.01       19.90      1.82 o
  -7   5   5       25.08       31.95      1.80 o
  -6   5   5       61.04       71.46      2.12 o
  -5   5   5        1.87        3.40      2.32 o
  -4   5   5      300.26      282.34      4.59 o
  -3   5   5      222.37      271.89      5.02 o
  -2   5   5        9.00       10.67      2.34 o
  -1   5   5      418.53      508.09      6.72 o
   0   5   5      280.49      291.05      9.05 o
   1   5   5        8.12        7.15      2.89 o
   3   5   5       12.72       19.79      2.35 o
   4   5   5      296.24      250.66      5.94 o
   5   5   5        0.31        0.07      1.55 o
   6   5   5      146.64      141.27      3.22 o
   7   5   5        2.72        4.38      2.19 o
 -10   6   5        0.29        0.71      2.16 o
  -9   6   5       51.36       54.54      2.59 o
  -8   6   5        8.07        6.10      1.76 o
  -7   6   5       41.41       43.55      1.87 o
  -6   6   5       11.53        5.88      2.00 o
  -5   6   5      239.46      222.17     11.55 o
  -4   6   5      140.72      151.13      5.50 o
  -3   6   5      791.11      774.27     11.60 o
  -2   6   5      239.07      259.57      3.99 o
  -1   6   5       48.80       52.01      2.02 o
   0   6   5       17.65       21.23      3.55 o
   1   6   5      212.34      217.01      6.83 o
   2   6   5      283.77      284.41      8.07 o
   3   6   5        1.11        1.86      2.13 o
   4   6   5       15.95       12.87      1.83 o
   5   6   5      152.81      145.68      3.62 o
   6   6   5        4.17        6.20      2.09 o
  -9   7   5       16.84       21.29      2.24 o
  -8   7   5       54.87       51.87      2.27 o
  -7   7   5        9.14       10.04      1.75 o
  -6   7   5      624.73      594.60      8.07 o
  -5   7   5      113.40      135.54      9.86 o
  -4   7   5      149.51      152.89      5.94 o
  -3   7   5       99.54      117.79      3.34 o
  -2   7   5       31.65       25.08      2.29 o
  -1   7   5       53.55       50.66      3.84 o
   0   7   5      320.38      327.82      6.10 o
   1   7   5       30.12       29.27      3.54 o
   2   7   5      111.79      140.45      5.77 o
   3   7   5       10.09        9.26      2.33 o
   4   7   5        0.49        0.56      1.82 o
   5   7   5        9.69       10.39      2.25 o
   6   7   5        0.16       -0.09      3.16 o
  -9   8   5       11.35       14.32      3.55 o
  -8   8   5        0.48        0.36      0.99 o
  -7   8   5        8.02        9.81      1.97 o
  -6   8   5        7.26       11.22      2.10 o
  -5   8   5      206.98      183.29      5.47 o
  -4   8   5       78.67       85.88      3.92 o
  -3   8   5      676.58      692.29      9.63 o
  -2   8   5        9.56       12.96      2.44 o
  -1   8   5       68.34       68.15      2.57 o
   0   8   5       10.62       14.04      2.84 o
   1   8   5        0.19        2.12      2.76 o
   2   8   5      128.31      113.18      5.98 o
   3   8   5       11.80       15.75      2.76 o
   4   8   5      168.46      158.41      3.78 o
   5   8   5        1.34        2.95      4.48 o
  -8   9   5        5.94        4.15      2.31 o
  -7   9   5       84.55       92.07      3.12 o
  -6   9   5        8.69        8.84      1.84 o
  -5   9   5       58.70       52.10      2.62 o
  -4   9   5       26.55       29.94      2.75 o
  -3   9   5       50.69       49.76      3.83 o
  -2   9   5       28.57       26.12      1.88 o
  -1   9   5      216.53      185.27      4.22 o
   0   9   5        3.78        2.56      1.85 o
   1   9   5        6.37        4.41      2.21 o
   2   9   5       35.98       36.35      2.77 o
   3   9   5       24.69       31.81      2.10 o
   4   9   5       25.57       22.35      1.70 o
   5   9   5        1.09        0.78      3.77 o
  -7  10   5       24.55       28.83      2.26 o
  -6  10   5       60.07       67.71      2.50 o
  -5  10   5        0.26        0.87      1.97 o
  -4  10   5       62.88       62.12      3.10 o
  -3  10   5       21.62       21.15      2.74 o
  -2  10   5       18.36       16.49      1.89 o
  -1  10   5       57.50       60.53      2.20 o
   0  10   5       75.96       81.42      2.47 o
   1  10   5       10.65       10.53      1.86 o
   2  10   5       21.51       27.24      1.75 o
   3  10   5       64.19       68.45      1.85 o
   4  10   5        2.29        4.79      2.78 o
  -6  11   5       18.53       23.36      2.27 o
  -5  11   5       50.77       57.58      2.20 o
  -4  11   5        0.02        0.20      1.34 o
  -3  11   5        0.88        0.19      2.85 o
  -2  11   5       65.00       52.26      2.30 o
  -1  11   5        0.01        0.90      1.69 o
   0  11   5       88.81       71.01      2.17 o
   1  11   5        5.53        6.70      1.94 o
   2  11   5        0.00        0.67      2.08 o
   3  11   5       11.38       12.82      2.68 o
  -4  12   5       17.97       16.86      2.60 o
  -3  12   5        8.18        6.51      2.14 o
  -2  12   5       10.49       10.24      1.69 o
  -1  12   5        1.50        2.13      2.03 o
   0  12   5        3.06        3.77      2.31 o
   1  12   5        0.45        1.33      3.26 o
 -10   0   6        2.80        1.03      4.35 o
  -8   0   6        1.93        0.31      3.19 o
  -6   0   6       46.86       61.79      3.16 o
  -2   0   6      472.98      480.87     10.20 o
   0   0   6      507.38      543.43     12.51 o
   2   0   6      513.95      556.99      8.14 o
   4   0   6       36.86       41.44      2.48 o
   6   0   6       35.88       32.07      4.70 o
 -11   1   6        1.67        1.90      2.43 o
  -9   1   6        7.38       10.06      2.71 o
  -8   1   6        3.82        3.13      2.06 o
  -7   1   6       10.43        7.51      1.74 o
  -6   1   6      268.16      276.06      4.16 o
  -5   1   6      155.58      140.61      6.51 o
  -4   1   6       23.78       17.00      3.25 o
  -3   1   6      130.84      113.24      4.94 o
  -2   1   6       66.84       87.57      3.22 o
  -1   1   6       64.37       50.91      2.70 o
   0   1   6        2.86        6.18      2.03 o
   1   1   6       35.66       40.45      1.49 o
   2   1   6      108.67      124.78      2.80 o
   3   1   6       22.49       24.36      1.59 o
   4   1   6      258.36      250.01      4.22 o
   5   1   6        8.28        9.98      2.01 o
   6   1   6      193.63      215.94      7.25 o
 -11   2   6        0.04        0.54      2.73 o
 -10   2   6        1.56        2.67      2.63 o
  -9   2   6        0.01       -0.07      0.35 o
  -8   2   6        7.01        8.16      2.67 o
  -7   2   6       70.88       71.34      2.76 o
  -6   2   6       17.51       18.77      1.84 o
  -5   2   6      475.35      420.98      6.13 o
  -4   2   6       86.80       68.72      3.45 o
  -3   2   6      538.76      572.90     11.04 o
  -2   2   6        0.77        2.02      2.32 o
  -1   2   6      155.66      165.28      4.27 o
   0   2   6      101.18      104.82      3.18 o
   1   2   6      602.74      603.23     11.57 o
   2   2   6      102.06       92.11      2.80 o
   3   2   6      226.61      236.52      3.64 o
   4   2   6        2.14        1.59      1.71 o
   5   2   6      180.97      183.84      3.81 o
   6   2   6      116.80      138.93      5.88 o
   7   2   6       18.29       17.91      4.59 o
 -11   3   6        3.99        1.73      2.30 o
 -10   3   6       10.81        5.97      2.03 o
  -9   3   6      233.41      223.57      5.46 o
  -8   3   6      103.97       89.36      4.00 o
  -7   3   6       13.53       10.58      2.21 o
  -6   3   6        0.00        0.25      1.98 o
  -5   3   6       37.04       26.85      1.77 o
  -4   3   6       97.48       92.24      4.03 o
  -3   3   6       47.86       52.17      3.59 o
  -2   3   6      111.53      144.86      4.35 o
  -1   3   6      244.90      293.81     23.85 o
   0   3   6      165.67      169.88      3.04 o
   1   3   6       11.42       13.65      2.15 o
   2   3   6       55.86       68.52      2.46 o
   3   3   6      417.46      400.15      6.69 o
   4   3   6       84.23       80.32      2.54 o
   5   3   6      451.32      449.23      7.97 o
   6   3   6       49.94       64.66      3.52 o
 -10   4   6        0.68       -0.04      2.26 o
  -9   4   6       35.98       28.00      2.24 o
  -8   4   6        0.04        1.25      1.46 o
  -7   4   6        0.79        3.37      1.70 o
  -6   4   6        7.27        8.70      2.08 o
  -5   4   6        0.00        0.77      1.98 o
  -4   4   6        0.45        0.09      2.23 o
  -3   4   6      334.15      316.37      6.89 o
  -2   4   6       43.17       52.29      2.46 o
  -1   4   6        6.41       13.44      1.72 o
   0   4   6       53.45       63.97      2.30 o
   1   4   6      172.27      181.79      3.75 o
   2   4   6       95.61       92.56      3.49 o
   3   4   6        2.96        3.82      2.88 o
   4   4   6      306.53      313.25      9.51 o
   5   4   6       10.56       13.87      3.03 o
   6   4   6      100.93       98.33      4.88 o
 -10   5   6       68.19       72.48      2.52 o
  -9   5   6       21.36       19.50      2.89 o
  -8   5   6      565.34      540.71      6.40 o
  -7   5   6      158.36      163.88      3.57 o
  -6   5   6      573.59      584.64     10.19 o
  -5   5   6      191.21      197.02      7.06 o
  -4   5   6        4.50        8.36      1.95 o
  -3   5   6       24.48       16.23      2.29 o
  -2   5   6      104.15      118.44      3.70 o
  -1   5   6       25.19       26.97      2.32 o
   0   5   6        6.95        8.75      2.68 o
   1   5   6        5.90        5.70      2.35 o
   2   5   6       14.29       18.36      2.06 o
   3   5   6       20.41       15.42      2.21 o
   4   5   6        7.04        6.21      2.02 o
   5   5   6        4.63        4.84      1.85 o
   6   5   6        0.68        0.05      0.41 o
 -10   6   6       61.66       73.34      3.06 o
  -9   6   6       26.25       29.70      2.34 o
  -8   6   6        8.20        7.80      1.83 o
  -7   6   6       27.81       27.05      2.04 o
  -6   6   6      580.43      587.58     11.98 o
  -5   6   6        0.70        0.45      4.08 o
  -4   6   6     1673.27     1783.55     34.27 o
  -3   6   6       45.29       45.77      2.28 o
  -2   6   6      244.24      276.35      4.71 o
  -1   6   6       43.67       45.66      2.68 o
   0   6   6       57.22       53.68      2.94 o
   1   6   6        5.01        1.63      2.98 o
   2   6   6        0.93        0.11      0.71 o
   3   6   6      258.20      252.73      4.71 o
   4   6   6       12.25        8.62      2.23 o
   5   6   6       10.89       10.44      1.91 o
   6   6   6        6.74       12.15      3.37 o
  -9   7   6        0.17       -0.04      0.68 o
  -8   7   6        5.92        8.23      1.92 o
  -7   7   6       23.50       23.61      2.36 o
  -6   7   6       18.01       11.43      2.23 o
  -5   7   6       47.59       63.10      3.37 o
  -4   7   6        2.10        0.08      1.13 o
  -3   7   6       11.27       20.39      2.66 o
  -2   7   6        1.58        1.93      2.16 o
  -1   7   6       12.17       12.19      2.36 o
   0   7   6       21.05       20.81      2.38 o
   1   7   6       94.70       80.85      3.29 o
   2   7   6        0.22        0.53      2.37 o
   3   7   6        0.00        0.20      1.87 o
   4   7   6       10.43        9.38      2.33 o
   5   7   6        5.16        4.65      1.81 o
  -9   8   6        0.01        0.38      3.97 o
  -8   8   6        9.87       10.72      2.11 o
  -7   8   6      168.79      165.50      3.97 o
  -6   8   6      280.88      272.67      5.46 o
  -5   8   6      661.29      633.75     13.82 o
  -4   8   6      154.85      138.37      4.75 o
  -3   8   6      142.38      127.97      4.58 o
  -2   8   6        2.54        3.89      2.15 o
  -1   8   6        6.98        2.77      1.94 o
   0   8   6        0.06        0.59      1.88 o
   1   8   6       19.74       26.15      2.52 o
   2   8   6        1.26        0.66      2.25 o
   3   8   6       70.22       80.95      1.98 o
   4   8   6       10.11        7.57      2.16 o
  -8   9   6       20.83       14.71      4.93 o
  -7   9   6      220.81      231.26      6.63 o
  -6   9   6      186.49      207.33      7.51 o
  -5   9   6        1.61        0.98      2.73 o
  -4   9   6        3.67        4.50      2.60 o
  -3   9   6      192.64      201.36      4.54 o
  -2   9   6       22.73       18.70      1.69 o
  -1   9   6      129.88      127.30      4.49 o
   0   9   6        1.45        1.26      1.83 o
   1   9   6       11.65       16.00      2.51 o
   2   9   6        4.51        5.02      2.09 o
   3   9   6       19.39       19.30      3.35 o
   4   9   6        5.42        9.44      3.19 o
  -6  10   6        5.91        5.47      2.17 o
  -5  10   6       15.49       15.52      2.12 o
  -4  10   6        2.88        2.35      2.81 o
  -3  10   6        0.12       -1.13      2.30 o
  -2  10   6        3.49        3.85      1.97 o
  -1  10   6        6.03        2.31      1.74 o
   0  10   6        4.54        1.12      2.22 o
   1  10   6        3.88        1.37      1.68 o
   2  10   6       33.54       40.18      1.87 o
   3  10   6       16.47       12.52      3.85 o
  -5  11   6       13.69       15.57      3.56 o
  -4  11   6       17.32       17.07      1.80 o
  -3  11   6       19.33       19.03      2.86 o
  -2  11   6        1.92        0.02      1.18 o
  -1  11   6        2.50        4.66      2.08 o
   0  11   6        3.94        4.15      1.94 o
   1  11   6       24.99       22.73      2.03 o
 -11   0   7       20.78       18.52      3.18 o
  -9   0   7       39.44       33.43      3.46 o
  -7   0   7       49.23       49.55      3.13 o
  -5   0   7       46.10       52.29      2.45 o
  -3   0   7       44.16       28.26      3.41 o
  -1   0   7       55.16       55.42      2.37 o
   1   0   7       86.85       95.79      3.74 o
   3   0   7      129.98      132.97      4.51 o
   5   0   7        0.03        0.22      3.63 o
 -11   1   7        1.73        4.86      2.76 o
 -10   1   7        3.57        2.24      7.85 o
  -9   1   7       48.83       56.01      4.39 o
  -8   1   7       19.28       25.85      2.52 o
  -7   1   7       40.20       42.36      2.05 o
  -6   1   7        4.13        2.07      1.70 o
  -5   1   7      346.44      325.27      4.95 o
  -4   1   7       78.56       71.14      2.07 o
  -3   1   7       24.82       34.91      1.91 o
  -2   1   7        0.26        4.47      2.00 o
  -1   1   7      496.33      493.54      4.48 o
   0   1   7      874.69      826.12      5.62 o
   1   1   7      850.96      844.50      9.30 o
   2   1   7     1072.20     1060.18     11.76 o
   3   1   7       39.77       46.17      2.02 o
   4   1   7      131.79      124.47      3.51 o
   5   1   7        0.75       -0.52      2.20 o
   6   1   7        0.93        2.33      3.49 o
 -11   2   7        8.93        6.26      2.73 o
 -10   2   7       26.89       23.36      2.07 o
  -9   2   7       33.84       22.84      2.32 o
  -8   2   7       41.09       42.78      2.41 o
  -7   2   7        0.28        2.30      1.59 o
  -6   2   7        0.59        2.53      1.61 o
  -5   2   7       36.86       38.12      1.82 o
  -4   2   7       32.86       25.45      2.17 o
  -3   2   7       48.14       47.85      2.78 o
  -2   2   7        1.82        0.79      1.34 o
  -1   2   7      142.19      134.91      2.50 o
   0   2   7      295.68      280.70      3.37 o
   1   2   7      216.42      206.39      3.30 o
   2   2   7        6.34       10.27      1.84 o
   3   2   7       79.50       81.85      2.53 o
   4   2   7      171.67      172.90      4.05 o
   5   2   7      131.04      130.43      3.96 o
   6   2   7       40.42       40.08      2.28 o
 -10   3   7        7.54       10.60      1.98 o
  -9   3   7      150.97      142.01      3.54 o
  -8   3   7       78.56       69.33      2.46 o
  -7   3   7      127.27      132.52      3.39 o
  -6   3   7      686.33      711.76      8.25 o
  -5   3   7        2.54        1.33      1.77 o
  -4   3   7      385.88      390.29      9.90 o
  -3   3   7        1.94        0.17     52.43 o
  -2   3   7        6.97        4.87      1.64 o
  -1   3   7       67.45       45.95      1.82 o
   0   3   7       63.41       60.93      2.31 o
   1   3   7        7.12        6.66      1.50 o
   2   3   7       15.88       13.63      1.34 o
   3   3   7       12.24        8.57      1.58 o
   4   3   7        0.15        0.11      1.72 o
   5   3   7        2.56        2.76      2.01 o
   6   3   7       21.32       21.36      2.47 o
 -10   4   7       39.22       32.04      2.16 o
  -9   4   7        0.82        1.55      1.73 o
  -8   4   7      293.22      291.03      4.72 o
  -7   4   7      176.37      197.38      4.73 o
  -6   4   7       15.73       15.94      1.86 o
  -5   4   7      359.30      397.14      9.35 o
  -4   4   7        2.30        0.81      2.32 o
  -3   4   7        0.02        1.40      2.41 o
  -2   4   7       15.26       19.61      1.72 o
  -1   4   7       30.07       23.89      2.10 o
   0   4   7       75.07       76.87      3.22 o
   1   4   7       17.77       15.93      2.09 o
   2   4   7       49.97       57.33      2.94 o
   3   4   7      136.50      119.38      3.47 o
   4   4   7       13.21       12.56      2.11 o
   5   4   7       64.43       59.22      2.54 o
 -10   5   7       15.20       14.89      2.26 o
  -9   5   7       64.78       58.88      2.49 o
  -8   5   7       10.25        8.66      2.42 o
  -7   5   7       52.64       56.47      2.33 o
  -6   5   7      167.96      199.23      5.45 o
  -5   5   7       46.76       52.26      2.44 o
  -4   5   7      161.63      170.71      3.52 o
  -3   5   7       31.99       34.28      2.07 o
  -2   5   7        1.90        2.00      2.12 o
  -1   5   7       22.69       23.29      1.98 o
   0   5   7      147.81      150.78      6.24 o
   1   5   7       15.97        9.74      2.40 o
   2   5   7       75.36       62.82      3.04 o
   3   5   7       89.64       86.98      3.46 o
   4   5   7        3.08        1.99      1.63 o
   5   5   7        6.64        7.63      2.04 o
  -9   6   7       13.86       15.21      2.26 o
  -8   6   7       52.01       41.42      2.27 o
  -7   6   7       40.36       34.59      2.40 o
  -6   6   7      333.48      343.14      6.05 o
  -5   6   7        9.44        5.88      2.38 o
  -4   6   7        4.95        6.54      2.15 o
  -3   6   7      151.63      176.32      6.43 o
  -2   6   7       74.27       68.85      3.14 o
  -1   6   7       36.14       40.01      3.28 o
   0   6   7       35.91       29.21      3.00 o
   1   6   7       52.56       45.25      3.56 o
   2   6   7        8.03        6.94      2.27 o
   3   6   7       12.09        9.00      2.34 o
   4   6   7        1.47        2.55      1.65 o
  -9   7   7       34.48       32.80      4.37 o
  -8   7   7        0.04       -0.10      2.23 o
  -7   7   7        0.04        0.65      2.01 o
  -6   7   7      111.53      113.64      3.58 o
  -5   7   7       35.25       36.58      2.71 o
  -4   7   7      277.09      286.67      6.95 o
  -3   7   7        1.05        1.40      2.54 o
  -2   7   7       17.87       10.95      2.60 o
  -1   7   7       33.79       43.24      2.82 o
   0   7   7       10.73       10.63      3.19 o
   1   7   7       11.88       15.84      2.83 o
   2   7   7        1.20       -0.08      1.62 o
   3   7   7        1.11        0.68      2.94 o
   4   7   7       56.04       60.97      2.57 o
  -8   8   7       27.41       29.58      2.17 o
  -7   8   7       26.65       28.82      2.63 o
  -6   8   7       54.29       52.16      2.41 o
  -5   8   7        6.39        3.21      1.84 o
  -4   8   7        2.34        2.51      2.61 o
  -3   8   7       18.97       17.17      2.29 o
  -2   8   7       23.93       18.44      2.82 o
  -1   8   7        1.99        5.16      2.44 o
   0   8   7        2.48        0.98      2.09 o
   1   8   7        0.13        0.79      3.02 o
   2   8   7       17.11       14.46      3.00 o
   3   8   7        1.07        1.89      4.37 o
  -7   9   7       13.08       14.53      2.40 o
  -6   9   7        6.65        4.43      2.12 o
  -5   9   7        2.47        0.87      1.39 o
  -4   9   7        6.56        4.32      2.14 o
  -3   9   7        0.14       -0.20      1.24 o
  -2   9   7        1.26        0.77      1.96 o
  -1   9   7       11.45        7.41      2.49 o
   0   9   7        4.87        1.98      2.30 o
   1   9   7        0.10        1.54      2.28 o
   2   9   7        3.54        6.51      2.80 o
  -6  10   7        0.22        1.11      2.34 o
  -5  10   7       46.93       58.16      1.76 o
  -4  10   7       29.56       22.67      2.34 o
  -3  10   7       17.42       17.63      2.52 o
  -2  10   7        2.37        0.12      1.63 o
  -1  10   7        0.20        0.37      2.13 o
   0  10   7        8.45        5.37      1.96 o
   1  10   7       40.02       42.70      2.09 o
  -3  11   7        4.83        3.45      3.16 o
  -2  11   7        7.81        5.49      3.52 o
  -1  11   7       22.50       21.65      3.43 o
 -10   0   8        5.14        9.82      4.92 o
  -8   0   8       61.36       58.23      3.13 o
  -6   0   8        8.03       12.88      2.86 o
  -4   0   8       57.28       51.65      3.22 o
  -2   0   8        0.38        1.78      2.10 o
   0   0   8       13.09        8.23      2.64 o
   2   0   8       62.52       67.17      3.36 o
   4   0   8      109.23      119.26      3.83 o
 -10   1   8       39.86       38.13      2.72 o
  -9   1   8       67.56       62.23      3.02 o
  -8   1   8       23.95       16.97      2.16 o
  -7   1   8      107.09      100.19      2.75 o
  -6   1   8       38.55       38.59      1.96 o
  -5   1   8        3.75        4.95      2.06 o
  -4   1   8       20.39       20.25      2.12 o
  -3   1   8       26.73       22.41      1.79 o
  -2   1   8       27.29       25.02      2.02 o
  -1   1   8      583.14      568.88      6.17 o
   0   1   8       97.50      104.81      2.43 o
   1   1   8      349.54      360.95      4.48 o
   2   1   8       53.83       44.49      1.71 o
   3   1   8       15.06       19.00      1.76 o
   4   1   8       39.00       40.28      2.19 o
   5   1   8        2.39        2.98      2.31 o
 -10   2   8        4.85        6.06      2.08 o
  -9   2   8       97.90       97.43      3.88 o
  -8   2   8        3.58        3.54      2.13 o
  -7   2   8       17.05       15.97      1.77 o
  -6   2   8       94.70      101.45      2.43 o
  -5   2   8       77.23       66.98      2.02 o
  -4   2   8        2.54        1.63      1.71 o
  -3   2   8       50.07       41.33      1.99 o
  -2   2   8      224.46      240.27      4.66 o
  -1   2   8       47.06       38.34      1.83 o
   0   2   8        5.54       11.62      1.68 o
   1   2   8       91.85      100.95      2.47 o
   2   2   8       22.27       19.34      1.57 o
   3   2   8       26.28       24.51      1.64 o
   4   2   8        5.21        5.90      2.04 o
   5   2   8       12.63       12.99      2.47 o
 -10   3   8        2.84        1.26      1.90 o
  -9   3   8        4.92        5.10      2.25 o
  -8   3   8        4.84        3.50      2.30 o
  -7   3   8      121.02      111.89      2.76 o
  -6   3   8       13.76        6.57      1.75 o
  -5   3   8      269.73      264.07      4.20 o
  -4   3   8       45.39       44.54      2.07 o
  -3   3   8       50.73       60.16      3.29 o
  -2   3   8       63.42       66.46      3.07 o
  -1   3   8      170.99      165.94      3.44 o
   0   3   8      117.77      130.99      3.06 o
   1   3   8      471.26      472.11      9.52 o
   2   3   8       42.78       51.38      2.06 o
   3   3   8       16.51       12.28      2.06 o
   4   3   8        0.02        0.88      1.62 o
 -10   4   8        1.88        1.65      2.60 o
  -9   4   8       10.31        8.93      2.23 o
  -8   4   8       37.12       36.95      2.33 o
  -7   4   8        0.43        0.16      0.51 o
  -6   4   8       13.84       10.38      1.89 o
  -5   4   8       82.64       86.89      2.77 o
  -4   4   8      214.78      185.03      5.52 o
  -3   4   8       67.08       61.22      3.36 o
  -2   4   8      177.83      152.26      7.10 o
  -1   4   8       69.72       57.51      2.99 o
   0   4   8       19.71       15.20      2.35 o
   1   4   8        2.88        1.77      1.81 o
   2   4   8       11.04       10.75      2.10 o
   3   4   8       29.98       27.89      2.05 o
   4   4   8        0.45       -0.05      1.89 o
  -9   5   8       17.15       18.07      3.06 o
  -8   5   8        3.09        2.48      2.24 o
  -7   5   8        0.20        0.04      0.42 o
  -6   5   8        1.87        2.99      2.01 o
  -5   5   8        0.07        0.86      1.55 o
  -4   5   8        1.38        1.83      1.92 o
  -3   5   8       16.87       20.24      2.15 o
  -2   5   8        2.91        2.29      2.34 o
  -1   5   8        8.97        8.26      1.82 o
   0   5   8       10.81        4.81      2.40 o
   1   5   8      129.38      133.90      3.52 o
   2   5   8       21.10       16.34      2.11 o
   3   5   8        4.38        5.17      1.83 o
   4   5   8        0.03        0.10      1.60 o
  -9   6   8       28.69       27.94      2.61 o
  -8   6   8       12.43       11.16      2.44 o
  -7   6   8       15.62       19.20      2.52 o
  -6   6   8        1.84        1.17      1.64 o
  -5   6   8       43.27       45.34      2.16 o
  -4   6   8       33.34       28.54      2.20 o
  -3   6   8       23.85       30.14      2.13 o
  -2   6   8        4.15        9.92      3.49 o
  -1   6   8       20.46       17.76      2.71 o
   0   6   8       12.44       15.79      2.20 o
   1   6   8       13.35       13.35      2.00 o
   2   6   8        2.12        0.58      1.53 o
   3   6   8       11.18       11.05      2.08 o
  -8   7   8        1.98        2.52      2.26 o
  -7   7   8        0.30        0.92      1.67 o
  -6   7   8        2.08        0.58      2.06 o
  -5   7   8       51.44       49.12      2.64 o
  -4   7   8       13.20       14.39      2.16 o
  -3   7   8       66.04       72.73      3.38 o
  -2   7   8        1.05       -0.31      2.74 o
  -1   7   8        0.09        0.43      2.27 o
   0   7   8       23.81       14.70      2.57 o
   1   7   8       11.76        4.33      2.28 o
   2   7   8        0.75        1.80      2.14 o
   3   7   8        0.69        2.36      2.46 o
  -7   8   8        1.91        4.66      2.44 o
  -6   8   8        1.47        2.09      2.00 o
  -5   8   8        4.96        3.63      2.00 o
  -4   8   8       15.32       17.45      2.62 o
  -3   8   8       35.20       34.46      2.49 o
  -2   8   8       35.78       35.80      3.13 o
  -1   8   8       28.32       29.59      2.79 o
   0   8   8        3.33        3.88      2.27 o
   1   8   8        0.93        1.65      2.23 o
   2   8   8       10.79       11.31      2.50 o
  -6   9   8        9.47        9.60      2.21 o
  -5   9   8       27.26       28.20      2.10 o
  -4   9   8        1.70        1.78      2.34 o
  -3   9   8        3.60        3.94      2.49 o
  -2   9   8        0.95       -0.06      2.20 o
  -1   9   8        0.05       -0.46      1.76 o
   0   9   8       24.86       18.64      5.18 o
  -4  10   8        0.01        0.64      2.44 o
  -3  10   8       77.46       94.44      4.16 o
  -2  10   8       19.81       19.38      3.16 o
  -9   0   9        0.64        0.52     11.48 o
  -7   0   9        5.87        8.63      3.11 o
  -5   0   9       36.11       38.97      3.10 o
  -3   0   9       16.38       11.47      2.33 o
  -1   0   9       63.25       61.26      3.30 o
   1   0   9       14.51       13.81      2.60 o
   3   0   9       14.88       11.90      2.77 o
  -9   1   9       32.78       31.49      2.36 o
  -8   1   9      109.96      109.83      3.27 o
  -7   1   9       86.52       77.20      2.35 o
  -6   1   9      262.70      246.96      4.66 o
  -5   1   9        4.76        5.84      2.04 o
  -4   1   9        0.10        0.06      0.41 o
  -3   1   9       19.01       19.19      2.09 o
  -2   1   9      375.11      412.50      5.02 o
  -1   1   9       18.62       19.88      1.97 o
   0   1   9      306.32      315.23      5.59 o
   1   1   9      118.78      129.98      3.64 o
   2   1   9        2.19        2.58      1.85 o
   3   1   9        9.48       12.42      2.31 o
  -9   2   9       10.50        9.14      2.42 o
  -8   2   9       21.97       29.32      2.58 o
  -7   2   9        0.07        0.79      1.58 o
  -6   2   9       83.86       89.76      2.49 o
  -5   2   9      347.89      336.73      6.29 o
  -4   2   9      720.11      742.20      8.11 o
  -3   2   9      180.98      166.38      4.36 o
  -2   2   9      328.63      319.78      6.31 o
  -1   2   9        1.31        0.27      1.10 o
   0   2   9        7.95        5.17      1.77 o
   1   2   9       28.02       30.70      1.81 o
   2   2   9       11.73        8.80      1.85 o
   3   2   9       15.57       17.60      2.07 o
  -9   3   9        0.66        0.28      3.03 o
  -8   3   9       53.80       47.07      2.56 o
  -7   3   9        7.32        8.55      1.95 o
  -6   3   9       22.96       23.16      1.86 o
  -5   3   9       28.13       21.73      1.86 o
  -4   3   9        3.56        4.27      1.82 o
  -3   3   9       51.91       41.45      2.92 o
  -2   3   9       42.21       38.20      2.40 o
  -1   3   9        8.27        8.22      2.44 o
   0   3   9       17.16       16.70      2.05 o
   1   3   9       42.14       34.45      2.04 o
   2   3   9       38.87       38.04      1.97 o
   3   3   9        5.72        4.33      2.04 o
  -9   4   9        4.58        3.73      2.35 o
  -8   4   9       11.34       13.28      2.27 o
  -7   4   9       19.12       21.74      1.96 o
  -6   4   9       10.93        9.89      2.02 o
  -5   4   9      133.46      147.20      3.48 o
  -4   4   9        8.97        6.93      1.96 o
  -3   4   9      167.82      163.62      7.35 o
  -2   4   9        0.89        0.75      1.77 o
  -1   4   9        3.76        4.81      4.34 o
   0   4   9       68.54       70.66      3.17 o
   1   4   9        7.01        5.79      2.00 o
   2   4   9        1.25        1.06      1.63 o
   3   4   9        0.00        0.21      1.62 o
  -9   5   9        5.02        6.60      3.32 o
  -8   5   9       38.79       39.52      2.56 o
  -7   5   9        0.01        0.07      1.51 o
  -6   5   9        1.38        0.48      1.29 o
  -5   5   9        4.13        5.73      1.91 o
  -4   5   9      114.07      116.14      4.04 o
  -3   5   9       10.96       12.40      2.88 o
  -2   5   9        0.35        0.28      2.33 o
  -1   5   9       24.16       22.66      2.72 o
   0   5   9       20.96       20.51      2.48 o
   1   5   9        2.65        2.05      2.33 o
   2   5   9       49.91       48.49      2.18 o
  -7   6   9       18.88       20.15      2.16 o
  -6   6   9        7.54        9.20      2.14 o
  -5   6   9        9.01        7.46      2.33 o
  -4   6   9        0.68        0.63      1.45 o
  -3   6   9       10.47        6.42      2.02 o
  -2   6   9       23.58       20.80      2.56 o
  -1   6   9       22.65       22.63      2.75 o
   0   6   9        0.47        0.03      2.96 o
   1   6   9        2.81        4.51      2.27 o
   2   6   9        2.13        3.69      3.77 o
  -7   7   9        6.25        7.16      2.41 o
  -6   7   9        0.54        0.48      1.94 o
  -5   7   9       17.41       17.19      2.12 o
  -4   7   9        8.36        9.99      2.16 o
  -3   7   9        0.06        0.22      1.65 o
  -2   7   9        1.12        0.95      2.89 o
  -1   7   9        0.83        0.27      1.50 o
   0   7   9        0.01       -0.02      1.34 o
   1   7   9        3.76        4.73      2.50 o
  -6   8   9        5.82        6.18      2.54 o
  -5   8   9        0.00        0.01      0.48 o
  -4   8   9        0.14       -0.07      1.25 o
  -3   8   9        2.06        0.47      2.50 o
  -2   8   9        0.74        1.32      2.05 o
  -1   8   9        0.81        0.91      3.04 o
  -8   0  10       83.95       87.42      4.71 o
  -6   0  10      288.87      284.81      6.69 o
  -4   0  10       74.25       70.53      3.70 o
  -2   0  10       18.82       26.11      2.76 o
   0   0  10        0.22       -0.81      2.37 o
   2   0  10        1.10        1.31      3.32 o
  -8   1  10        5.22        6.35      3.11 o
  -7   1  10       68.71       69.50      2.42 o
  -6   1  10       47.63       44.54      2.35 o
  -5   1  10       26.31       24.31      2.18 o
  -4   1  10      469.69      492.78      7.89 o
  -3   1  10        0.21        0.02      2.47 o
  -2   1  10       66.64       69.06      2.36 o
  -1   1  10        2.26        4.21      2.10 o
   0   1  10        0.56        0.39      1.34 o
   1   1  10       46.22       43.50      2.23 o
  -8   2  10       45.61       53.98      3.06 o
  -7   2  10       13.19        7.12      2.73 o
  -6   2  10       84.71       91.43      3.91 o
  -5   2  10       11.69        8.13      2.41 o
  -4   2  10        6.52        6.96      2.39 o
  -3   2  10       11.32       11.53      2.47 o
  -2   2  10        6.91        5.60      2.69 o
  -1   2  10       20.85       21.03      2.73 o
   0   2  10        2.83        1.69      2.19 o
   1   2  10        0.40       -0.50      2.59 o
   2   2  10       26.18       24.28      3.92 o
  -8   3  10       22.87       21.32      3.83 o
  -7   3  10       35.31       35.91      2.35 o
  -6   3  10       93.79      103.94      3.32 o
  -5   3  10      201.59      225.96      4.09 o
  -4   3  10       18.54       22.59      2.32 o
  -3   3  10      346.24      363.79      8.23 o
  -2   3  10        3.00        3.51      2.82 o
  -1   3  10        9.87        8.61      2.70 o
   0   3  10        0.25       -0.22      1.41 o
   1   3  10        2.14        3.22      3.22 o
  -8   4  10        0.29       -0.82      3.57 o
  -7   4  10        1.95        2.71      2.00 o
  -6   4  10       48.02       49.37      2.06 o
  -5   4  10      101.36      123.81      2.95 o
  -4   4  10       64.54       56.63      2.53 o
  -3   4  10       17.52       15.66      2.59 o
  -2   4  10       33.59       34.50      3.57 o
  -1   4  10        0.02        0.18      0.89 o
   0   4  10        8.42        9.75      2.56 o
  -7   5  10       70.73       70.91      2.84 o
  -6   5  10       41.65       48.03      2.54 o
  -5   5  10        0.76        0.39      2.10 o
  -4   5  10        5.82        4.41      1.97 o
  -3   5  10       18.58       25.62      2.55 o
  -2   5  10        0.01       -0.85      2.59 o
  -1   5  10        3.32        3.82      2.91 o
   0   5  10       37.55       42.77      2.71 o
  -6   6  10        0.01        0.80      4.04 o
  -5   6  10        1.52        1.78      2.60 o
  -4   6  10        7.49        7.64      2.37 o
  -3   6  10        3.98        2.85      2.17 o
  -2   6  10        0.24       -0.11      2.63 o
  -1   6  10       13.19        7.42      3.72 o
  -5   7  10        1.11        1.29      3.23 o
  -4   7  10       36.55       44.29      2.60 o
  -3   7  10        2.10        1.62      3.30 o
  -2   7  10        0.51        1.63      3.13 o
  -7   0  11      197.90      220.15      7.58 o
  -5   0  11       13.92       15.83      3.86 o
  -3   0  11        9.49        8.33      4.28 o
  -1   0  11        8.84        8.50      3.01 o
  -7   1  11       13.58       16.95      3.46 o
  -6   1  11       10.55       10.31      2.71 o
  -5   1  11       16.05       14.64      3.29 o
  -4   1  11       55.93       64.36      2.75 o
  -3   1  11       81.74       96.18      3.68 o
  -2   1  11        0.01       -0.08      2.75 o
  -1   1  11        1.63        3.03      2.57 o
  -7   2  11       68.93       78.20      4.49 o
  -6   2  11        0.28        0.62      1.68 o
  -5   2  11       15.90       16.05      2.56 o
  -4   2  11        0.86        0.63      3.07 o
  -3   2  11        0.56       -0.28      3.98 o
  -2   2  11        1.82        0.59      2.11 o
  -1   2  11       40.76       54.34      2.78 o
  -6   3  11        3.71        6.42      3.44 o
  -5   3  11       22.23       19.88      3.70 o
  -4   3  11       67.69       80.53      4.83 o
  -3   3  11       12.48       11.09      3.68 o
  -2   3  11       61.44       68.56      4.33 o
  -1   3  11       15.12       21.32      4.14 o
  -5   4  11       16.52       18.89      3.92 o
  -4   4  11       10.88       14.35      3.07 o
  -3   4  11       14.41       15.37      2.86 o
  -2   4  11       20.02       23.58      3.93 o
 
